# Supplementary material for: Genomic Differentiation during Speciation-with-Gene-Flow: Comparing Geographic and Host-Related Variation in Divergent Life History Adaptation in Rhagoletis pomonella
Source: Genes (Basel). 2018 May 18;9(5):262. doi: 10.3390/genes9050262 (PMC5977202; doi:10.3390/genes9050262)
Supplement: Supplementary file 1 [file genes-09-00262-s001.zip]

Archive with 20 entries (19 files):
- DiapauseSelectionTableS5.docx
- __MACOSX/
- __MACOSX/._DiapauseSelectionTableS5.docx
- DiapauseSelectionSIFigLegRev3.docx
- __MACOSX/._DiapauseSelectionSIFigLegRev3.docx
- DiapauseSelectionTableS4.docx
- __MACOSX/._DiapauseSelectionTableS4.docx
- DiapauseSelectionTableS3.docx
- __MACOSX/._DiapauseSelectionTableS3.docx
- DiapauseSelectionTableS2.docx
- __MACOSX/._DiapauseSelectionTableS2.docx
- DiapauseSelectionFigS2rev3.pdf
- DiapauseSelectionTableS1.docx
- __MACOSX/._DiapauseSelectionTableS1.docx
- DiapauseSelectionFigS1rev3.pdf
- __MACOSX/._DiapauseSelectionFigS1rev3.pdf
- DiapauseSelectionTableS7.docx
- __MACOSX/._DiapauseSelectionTableS7.docx
- DiapauseSelectionTableS6.docx
- __MACOSX/._DiapauseSelectionTableS6.docx
